# Supplementary material for: Genetic Diversity of Type A Influenza Viruses Found in Swine Herds in Northwestern Poland from 2017 to 2019: The One Health Perspective
Source: Viruses. 2023 Sep 7;15(9):1893. doi: 10.3390/v15091893 (PMC10536349; doi:10.3390/v15091893)
Supplement: Supplementary file 1 [file viruses-15-01893-s001.zip]

Archive with 1 entries (1 files):
- viruses-2570182-supplementary.xlsx
